# Supplementary material for: Gender Differences in a Mouse Model of Hepatocellular Carcinoma Revealed Using Multi-Modal Imaging
Source: Cancers (Basel). 2023 Jul 26;15(15):3787. doi: 10.3390/cancers15153787 (PMC10417617; doi:10.3390/cancers15153787)
Supplement: Supplementary file 1 [file cancers-15-03787-s001.zip]

Archive with 1 entries (1 files):
- cancers-2421971-supplementary.pdf
